# Supplementary material for: Engineering Ligand and Receptor Pairs with LIPSTIC to Track Cell-Cell Interactions
Source: Curr Protoc. Author manuscript; Available in PMC 2022 Oct 15. (PMC7613713; doi:10.1002/cpz1.311)
Supplement: Supporting Information [file EMS155368-supplement-Supporting_Information.zip]

Archive with 2 entries (2 files):
- cpz1311-sup-0001-figures1.png
- cpz1311-sup-0002-tables1.xlsx
